# Supplementary material for: The pitfalls of ectomycorrhizal microcosms: lessons learnt for future success
Source: Plant Signal Behav. 2025 Jul 7;20(1):2527378. doi: 10.1080/15592324.2025.2527378 (PMC12239769; doi:10.1080/15592324.2025.2527378)
Supplement: Raw Data Supplementary Material.xlsx [file KPSB_A_2527378_SM8573.xlsx]

## Sheet: Microcosms
Plant	Treat	Myco	Weeks	Exp	Height_bef	Height_aft	Length_cm	Surf_Area_cm2	Volume_cm3	Tips	Root_Mass_g	Shoot_Mass_g	Total_Mass_g
T1	ECM	0	6	A	2.364	2.065	128.353	14.7329	0.135	254	0.0488	0.0554	0.1042
T2	ECM	0	4	A	1.605	1.569	164.49	20.2176	0.198	332	0.0476	0.0456	0.0932
T3	ECM	0	6	A	2.869	2.231	236.663	29.0501	0.284	603	0.0848	0.0969	0.1817
T4	ECM	0	4	C	2.488	2.27	127.659	16.9914	0.18	266	0.0428	0.0545	0.0973
T5	ECM	0	4	C	1.312	0.94	95.4941	13.3803	0.149	324	0.0352	0.0375	0.0727
T6	ECM	1	4	C	1.107	1.016	110.549	14.1171	0.143	208	0.0336	0.0387	0.0723
T7	ECM	0	6	A	2.47	2.337	261.657	33.6465	0.344	565	0.0851	0.0694	0.1545
T8	ECM	0	6	C	1.911	2.233	255.272	28.108	0.246	496	0.0668	0.0685	0.1353
T9	ECM	0	4	A	1.199	0.524	91.7706	11.1373	0.108	200	0.0208	0.0289	0.0497
T10	ECM	0	6	C	0.975	1.163	100.132	10.6715	0.091	352	0.0254	0.0355	0.0609
T11	ECM	0	6	A	1.118	1.407	115.739	13.754	0.13	240	0.0328	0.042	0.0748
T12	ECM	1	4	C	2.154	2.094	96.3504	11.2061	0.104	209	0.0271	0.0284	0.0555
T13	ECM	1	6	A	1.837	1.346	141.341	16.9767	0.162	337	0.0419	0.0449	0.0868
T14	ECM	1	4	C	1.098	0.861	190.923	24.7097	0.254	333	0.0767	0.075	0.1517
T15	ECM	0	4	A	2.28	2.792	140.305	16.6027	0.156	293	0.0418	0.036	0.0778
C1	NM	0	4	C	2.191	2.122	186.907	23.0573	0.226	405	0.062	0.0701	0.1321
C2	NM	0	6	C	1.482	1.408	161.762	18.9818	0.177	390	0.048	0.0722	0.1202
C3	NM	0	4	C	2.168	2.12	192.265	27.8687	0.321	630	0.0713	0.0698	0.1411
C4	NM	0	6	A	1.712	1.541	199.796	22.2445	0.197	450	0.0569	0.0696	0.1265
C5	NM	0	6	A	2.389	2.579	148.476	17.6512	0.167	329	0.0429	0.0533	0.0962
C6	NM	0	4	A	2.693	2.641	108.759	12.5562	0.115	227	0.0292	0.0414	0.0706
C7	NM	0	4	C	0.961	0.846	142.595	17.9025	0.179	338	0.0434	0.0295	0.0729
C8	NM	0	4	A	2.144	2.087	108.147	13.8527	0.141	312	0.0343	0.051	0.0853
C9	NM	0	4	C	2.08	2.11	150.055	17.4004	0.161	238	0.0394	0.031	0.0704
C10	NM	0	4	A	2.621	1.81	102.636	14.7931	0.17	217	0.0382	0.0566	0.0948
C11	NM	0	6	C	1.602	1.487	177.042	19.1514	0.165	417	0.0446	0.0421	0.0867
C12	NM	0	6	A	2.931	3.368	146.323	18.9297	0.195	431	0.0456	0.0533	0.0989
C13	NM	0	6	C	2.551	2.425	132.995	14.9992	0.135	357	0.0412	0.0404	0.0816
C14	NM	0	6	A	1.828	1.89	141.738	16.307	0.149	288	0.0455	0.0521	0.0976
C15	NM	0	4	C	1.147	0.853	130.584	15.1669	0.14	327	0.0348	0.0337	0.0685
Treat = Treatment (control/non-mycorrhizal, NM; or ectomycorrhizal, ECM)
Myco = mycorrhiza visible
Exp = Experimenter (who built the microcosm)
Height_bef = Height before (cm)
Height_aft = Height after (cm)
Length_cm = Total length of the roots (cm)
Surf_Area_cm2 = Total root surface area (cm²)
Vol_cm3 = Total root volume (cm³)
Tips = Number of root tips
Root_mass_g = Dry mass of the roots (g)
Shoot_mass_g = Dry mass of the shoot (g)
Total_mass_g = Dry mass of shoots and roots (g)

## Sheet: ANOVA_HID
	Category	Mean	Standard error
	ECM	1.31652	0.0593286
	NM	1.41125	0.0593286
	Treat\Batch	1	2
	ECM	1.40339	1.21723
	NM	1.39465	1.43614
	Treat\Weeks	4	6
	ECM	1.27028	1.36936
	NM	1.39629	1.42834
	Treat\Builder	A	C
	ECM
	NM
	Category	Mean	Standard error
	1	1.39877	0.0557295
	2	1.31827	0.0637291
	Batch\Treat	ECM	NM
	1	1.40339	1.39465
	2	1.21723	1.43614
	Batch\Myco	0	1
	1	1.42043	1.05214
	2	1.32666	1.29029
	Batch\Weeks	4	6
	1
	2
	Batch\Builder	A	C
	1	1.50365	1.30553
	2	1.38581	1.23947
	Category	Mean	Standard error
	0	1.38436	0.0450633
	1	1.23075	0.114889
	Myco\Batch	1	2
	0	1.42043	1.32666
	1	1.05214	1.29029
	Myco\Weeks	4	6
	0	1.36654	1.40219
	1	1.18922	1.35536
	Category	Mean	Standard error
	4	1.33329	0.0574446
	6	1.39885	0.0614109
	Weeks\Treat	ECM	NM
	4	1.27028	1.39629
	6	1.36936	1.42834
	Weeks\Batch	1	2
	4
	6
	Weeks\Myco	0	1
	4	1.36654	1.18922
	6	1.40219	1.35536
	Weeks\Builder	A	C
	4	1.43268	1.27365
	6	1.45931	1.29001
	Category	Mean	Standard error
	A	1.44866	0.0593286
	C	1.27911	0.0593286
	Builder\Treat	ECM	NM
	A
	C
	Builder\Batch	1	2
	A	1.50365	1.38581
	C	1.30553	1.23947
	Builder\Weeks	4	6
	A	1.43268	1.45931
	C	1.27365	1.29001

## Sheet: ANOVA_HID1
	Category	Mean	Standard error
	ECM	1.259	0.0748299
	NM	1.37629	0.0748299
	Treat\Batch	1	2
	ECM	1.33631	1.17065
	NM	1.37653	1.37593
	Treat\Weeks	4	6
	ECM	1.18832	1.33978
	NM	1.32798	1.43151
	Treat\Builder	A	C
	ECM
	NM
	Category	Mean	Standard error
	1	1.3576	0.0702904
	2	1.26539	0.0803802
	Batch\Treat	ECM	NM
	1	1.33631	1.37653
	2	1.17065	1.37593
	Batch\Myco	0	1
	1	1.37945	1.00797
	2	1.2915	1.17838
	Batch\Weeks	4	6
	1
	2
	Batch\Builder	A	C
	1	1.45363	1.27224
	2	1.32807	1.19227
	Category	Mean	Standard error
	0	1.34562	0.0568374
	1	1.13578	0.144907
	Myco\Batch	1	2
	0	1.37945	1.2915
	1	1.00797	1.17838
	Myco\Weeks	4	6
	0	1.28826	1.40299
	1	1.12765	1.16017
	Category	Mean	Standard error
	4	1.25815	0.0724537
	6	1.38564	0.0774563
	Weeks\Treat	ECM	NM
	4	1.18832	1.32798
	6	1.33978	1.43151
	Weeks\Batch	1	2
	4
	6
	Weeks\Myco	0	1
	4	1.28826	1.12765
	6	1.40299	1.16017
	Weeks\Builder	A	C
	4	1.34375	1.20678
	6	1.42922	1.3072
	Category	Mean	Standard error
	A	1.39504	0.0748299
	C	1.24025	0.0748299
	Builder\Treat	ECM	NM
	A
	C
	Builder\Batch	1	2
	A	1.45363	1.32807
	C	1.27224	1.19227
	Builder\Weeks	4	6
	A	1.34375	1.42922
	C	1.20678	1.3072

## Sheet: ANOVA_HID2
	Category	Mean	Standard error
	ECM	12.0659	0.429966
	NM	12.1329	0.429966
	Treat\Batch	1	2
	ECM	12.9096	11.1017
	NM	12.3995	11.733
	Treat\Weeks	4	6
	ECM	11.1836	13.0742
	NM	11.7643	12.5541
	Treat\Builder	A	C
	ECM
	NM
	Category	Mean	Standard error
	1	12.6395	0.403883
	2	11.3931	0.461858
	Batch\Treat	ECM	NM
	1	12.9096	12.3995
	2	11.1017	11.733
	Batch\Myco	0	1
	1	12.7723	10.5143
	2	11.2588	11.8407
	Batch\Weeks	4	6
	1
	2
	Batch\Builder	A	C
	1	12.8578	12.4455
	2	11.172	11.6509
	Category	Mean	Standard error
	0	12.1902	0.326583
	1	11.5091	0.832626
	Myco\Batch	1	2
	0	12.7723	11.2588
	1	10.5143	11.8407
	Myco\Weeks	4	6
	0	11.495	12.8853
	1	11.3825	11.8887
	Category	Mean	Standard error
	4	11.4739	0.416313
	6	12.8142	0.445057
	Weeks\Treat	ECM	NM
	4	11.1836	11.7643
	6	13.0742	12.5541
	Weeks\Batch	1	2
	4
	6
	Weeks\Myco	0	1
	4	11.495	11.3825
	6	12.8853	11.8887
	Weeks\Builder	A	C
	4	10.8682	11.8374
	6	12.8731	12.7081
	Category	Mean	Standard error
	A	12.0711	0.429966
	C	12.1276	0.429966
	Builder\Treat	ECM	NM
	A
	C
	Builder\Batch	1	2
	A	12.8578	11.172
	C	12.4455	11.6509
	Builder\Weeks	4	6
	A	10.8682	12.8731
	C	11.8374	12.7081

## Sheet: ANOVA_HID3
	Category	Mean	Standard error
	ECM	4.21267	0.1585
	NM	4.22681	0.1585
	Treat\Batch	1	2
	ECM	4.54551	3.83228
	NM	4.33593	4.06313
	Treat\Weeks	4	6
	ECM	3.9705	4.48944
	NM	4.18618	4.27324
	Treat\Builder	A	C
	ECM
	NM
	Category	Mean	Standard error
	1	4.43455	0.148885
	2	3.93883	0.170257
	Batch\Treat	ECM	NM
	1	4.54551	4.33593
	2	3.83228	4.06313
	Batch\Myco	0	1
	1	4.47688	3.75727
	2	3.8766	4.14624
	Batch\Weeks	4	6
	1
	2
	Batch\Builder	A	C
	1	4.46353	4.40879
	2	3.92515	3.95479
	Category	Mean	Standard error
	0	4.24601	0.12039
	1	4.049	0.306934
	Myco\Batch	1	2
	0	4.47688	3.8766
	1	3.75727	4.14624
	Myco\Weeks	4	6
	0	4.09059	4.40142
	1	4.02524	4.12028
	Category	Mean	Standard error
	4	4.07834	0.153467
	6	4.38134	0.164063
	Weeks\Treat	ECM	NM
	4	3.9705	4.18618
	6	4.48944	4.27324
	Weeks\Batch	1	2
	4
	6
	Weeks\Myco	0	1
	4	4.09059	4.02524
	6	4.40142	4.12028
	Weeks\Builder	A	C
	4	3.83665	4.22335
	6	4.46271	4.23487
	Category	Mean	Standard error
	A	4.21228	0.1585
	C	4.22719	0.1585
	Builder\Treat	ECM	NM
	A
	C
	Builder\Batch	1	2
	A	4.46353	3.92515
	C	4.40879	3.95479
	Builder\Weeks	4	6
	A	3.83665	4.46271
	C	4.22335	4.23487

## Sheet: ANOVA_HID4
	Category	Mean	Standard error
	ECM	0.415401	0.0174479
	NM	0.416122	0.0174479
	Treat\Batch	1	2
	ECM	0.452029	0.373541
	NM	0.428236	0.397949
	Treat\Weeks	4	6
	ECM	0.397934	0.435364
	NM	0.420923	0.410634
	Treat\Builder	A	C
	ECM
	NM
	Category	Mean	Standard error
	1	0.439433	0.0163895
	2	0.384806	0.0187421
	Batch\Treat	ECM	NM
	1	0.452029	0.428236
	2	0.373541	0.397949
	Batch\Myco	0	1
	1	0.443263	0.378153
	2	0.377351	0.409656
	Batch\Weeks	4	6
	1
	2
	Batch\Builder	A	C
	1	0.437368	0.441268
	2	0.389508	0.379321
	Category	Mean	Standard error
	0	0.417912	0.0132527
	1	0.40178	0.0337878
	Myco\Batch	1	2
	0	0.443263	0.377351
	1	0.378153	0.409656
	Myco\Weeks	4	6
	0	0.411249	0.424576
	1	0.401543	0.402492
	Category	Mean	Standard error
	4	0.409429	0.0168939
	6	0.422999	0.0180603
	Weeks\Treat	ECM	NM
	4	0.397934	0.420923
	6	0.435364	0.410634
	Weeks\Batch	1	2
	4
	6
	Weeks\Myco	0	1
	4	0.411249	0.401543
	6	0.424576	0.402492
	Weeks\Builder	A	C
	4	0.382583	0.425536
	6	0.436667	0.398397
	Category	Mean	Standard error
	A	0.415033	0.0174479
	C	0.41649	0.0174479
	Builder\Treat	ECM	NM
	A
	C
	Builder\Batch	1	2
	A	0.437368	0.389508
	C	0.441268	0.379321
	Builder\Weeks	4	6
	A	0.382583	0.436667
	C	0.425536	0.398397

## Sheet: ANOVA_HID5
	Category	Mean	Standard error
	ECM	18.0042	0.770686
	NM	18.7151	0.770686
	Treat\Batch	1	2
	ECM	19.1859	16.6537
	NM	18.9852	18.31
	Treat\Weeks	4	6
	ECM	16.3646	19.8779
	NM	18.0726	19.4494
	Treat\Builder	A	C
	ECM
	NM
	Category	Mean	Standard error
	1	19.0796	0.723934
	2	17.4181	0.82785
	Batch\Treat	ECM	NM
	1	19.1859	18.9852
	2	16.6537	18.31
	Batch\Myco	0	1
	1	19.3707	14.4222
	2	17.5373	17.0209
	Batch\Weeks	4	6
	1
	2
	Batch\Builder	A	C
	1	19.3207	18.8653
	2	16.7958	18.1442
	Category	Mean	Standard error
	0	18.6655	0.585378
	1	16.3712	1.49243
	Myco\Batch	1	2
	0	19.3707	17.5373
	1	14.4222	17.0209
	Myco\Weeks	4	6
	0	17.5669	19.7641
	1	15.7091	18.3576
	Category	Mean	Standard error
	4	17.2186	0.746214
	6	19.6637	0.797736
	Weeks\Treat	ECM	NM
	4	16.3646	18.0726
	6	19.8779	19.4494
	Weeks\Batch	1	2
	4
	6
	Weeks\Myco	0	1
	4	17.5669	15.7091
	6	19.7641	18.3576
	Weeks\Builder	A	C
	4	16.1569	17.8556
	6	19.4661	20.0192
	Category	Mean	Standard error
	A	18.1424	0.770686
	C	18.5768	0.770686
	Builder\Treat	ECM	NM
	A
	C
	Builder\Batch	1	2
	A	19.3207	16.7958
	C	18.8653	18.1442
	Builder\Weeks	4	6
	A	16.1569	19.4661
	C	17.8556	20.0192

## Sheet: ANOVA_HID6
	Category	Mean	Standard error
	ECM	0.212912	0.00856923
	NM	0.211112	0.00856923
	Treat\Batch	1	2
	ECM	0.232283	0.190774
	NM	0.215964	0.203835
	Treat\Weeks	4	6
	ECM	0.198277	0.229638
	NM	0.207615	0.215109
	Treat\Builder	A	C
	ECM
	NM
	Category	Mean	Standard error
	1	0.223643	0.00804939
	2	0.196802	0.00920482
	Batch\Treat	ECM	NM
	1	0.232283	0.215964
	2	0.190774	0.203835
	Batch\Myco	0	1
	1	0.226164	0.183303
	2	0.191216	0.215421
	Batch\Weeks	4	6
	1
	2
	Batch\Builder	A	C
	1	0.227968	0.219799
	2	0.193825	0.200276
	Category	Mean	Standard error
	0	0.212723	0.00650879
	1	0.207392	0.0165942
	Myco\Batch	1	2
	0	0.226164	0.191216
	1	0.183303	0.215421
	Myco\Weeks	4	6
	0	0.201713	0.223733
	1	0.20829	0.204695
	Category	Mean	Standard error
	4	0.202946	0.00829712
	6	0.222373	0.00886999
	Weeks\Treat	ECM	NM
	4	0.198277	0.207615
	6	0.229638	0.215109
	Weeks\Batch	1	2
	4
	6
	Weeks\Myco	0	1
	4	0.201713	0.20829
	6	0.223733	0.204695
	Weeks\Builder	A	C
	4	0.186396	0.212876
	6	0.229127	0.210217
	Category	Mean	Standard error
	A	0.212035	0.00856923
	C	0.211989	0.00856923
	Builder\Treat	ECM	NM
	A
	C
	Builder\Batch	1	2
	A	0.227968	0.193825
	C	0.219799	0.200276
	Builder\Weeks	4	6
	A	0.186396	0.229127
	C	0.212876	0.210217

## Sheet: ANOVA_HID7
	Category	Mean	Standard error
	ECM	0.221104	0.00892024
	NM	0.223751	0.00892024
	Treat\Batch	1	2
	ECM	0.238649	0.201053
	NM	0.229941	0.214464
	Treat\Weeks	4	6
	ECM	0.204936	0.239582
	NM	0.215946	0.23267
	Treat\Builder	A	C
	ECM
	NM
	Category	Mean	Standard error
	1	0.234039	0.0083791
	2	0.207243	0.00958187
	Batch\Treat	ECM	NM
	1	0.238649	0.229941
	2	0.201053	0.214464
	Batch\Myco	0	1
	1	0.236371	0.196723
	2	0.203988	0.218093
	Batch\Weeks	4	6
	1
	2
	Batch\Builder	A	C
	1	0.243453	0.225671
	2	0.210515	0.203426
	Category	Mean	Standard error
	0	0.223916	0.00677541
	1	0.212751	0.017274
	Myco\Batch	1	2
	0	0.236371	0.203988
	1	0.196723	0.218093
	Myco\Weeks	4	6
	0	0.209842	0.23799
	1	0.213036	0.211896
	Category	Mean	Standard error
	4	0.210441	0.00863698
	6	0.236126	0.00923332
	Weeks\Treat	ECM	NM
	4	0.204936	0.215946
	6	0.239582	0.23267
	Weeks\Batch	1	2
	4
	6
	Weeks\Myco	0	1
	4	0.209842	0.213036
	6	0.23799	0.211896
	Weeks\Builder	A	C
	4	0.206748	0.212657
	6	0.242305	0.225004
	Category	Mean	Standard error
	A	0.228082	0.00892024
	C	0.216773	0.00892024
	Builder\Treat	ECM	NM
	A
	C
	Builder\Batch	1	2
	A	0.243453	0.210515
	C	0.225671	0.203426
	Builder\Weeks	4	6
	A	0.206748	0.242305
	C	0.212657	0.225004

## Sheet: ANOVA_HID8
	Category	Mean	Standard error
	ECM	0.307168	0.0117254
	NM	0.308089	0.0117254
	Treat\Batch	1	2
	ECM	0.333211	0.277404
	NM	0.316079	0.296103
	Treat\Weeks	4	6
	ECM	0.285333	0.332122
	NM	0.300226	0.317075
	Treat\Builder	A	C
	ECM
	NM
	Category	Mean	Standard error
	1	0.324142	0.0110141
	2	0.286034	0.0125951
	Batch\Treat	ECM	NM
	1	0.333211	0.316079
	2	0.277404	0.296103
	Batch\Myco	0	1
	1	0.327595	0.268887
	2	0.279876	0.306563
	Batch\Weeks	4	6
	1
	2
	Batch\Builder	A	C
	1	0.333877	0.315488
	2	0.286395	0.285614
	Category	Mean	Standard error
	0	0.309241	0.00890607
	1	0.297144	0.0227061
	Myco\Batch	1	2
	0	0.327595	0.279876
	1	0.268887	0.306563
	Myco\Weeks	4	6
	0	0.291578	0.326905
	1	0.297986	0.294618
	Category	Mean	Standard error
	4	0.29278	0.0113531
	6	0.324599	0.0121369
	Weeks\Treat	ECM	NM
	4	0.285333	0.300226
	6	0.332122	0.317075
	Weeks\Batch	1	2
	4
	6
	Weeks\Myco	0	1
	4	0.291578	0.297986
	6	0.326905	0.294618
	Weeks\Builder	A	C
	4	0.278802	0.301166
	6	0.333663	0.308283
	Category	Mean	Standard error
	A	0.311719	0.0117254
	C	0.303538	0.0117254
	Builder\Treat	ECM	NM
	A
	C
	Builder\Batch	1	2
	A	0.333877	0.286395
	C	0.315488	0.285614
	Builder\Weeks	4	6
	A	0.278802	0.333663
	C	0.301166	0.308283

[truncated: 22 more sheets: ANOVA_HID9, ANOVA1_HID, ANOVA1_HID1, ANOVA1_HID2, ANOVA1_HID3, ANOVA1_HID4, ANOVA1_HID5, ANOVA1_HID6, ANOVA1_HID7, ANOVA1_HID8, ANOVA1_HID9, ANOVA_HID10, ANOVA_HID11, ANOVA_HID12, ANOVA_HID13, ANOVA_HID14, ANOVA_HID15, ANOVA_HID16, ANOVA_HID17, ANOVA_HID18 …]
